# Supplementary material for: Mapping assays to the key characteristics of carcinogens to support decision-making
Source: Database (Oxford). 2025 Apr 22;2025:baaf026. doi: 10.1093/database/baaf026 (PMC12013474; doi:10.1093/database/baaf026)
Supplement: baaf026_Supp [file baaf026_supp.zip]

Archive with 5 entries (5 files):
- suppl_data/KCManuscript_STable1.xlsx
- suppl_data/KCManuscript_STable2.xlsx
- suppl_data/KCManuscript_STable3.xlsx
- suppl_data/KCManuscript_STables4A-J.xlsx
- suppl_data/KCManuscript_STables5A-J.xlsx
