# Supplementary material for: Mapping assays to the key characteristics of carcinogens to support decision-making
Source: Database (Oxford). 2025 Apr 22;2025:baaf026. doi: 10.1093/database/baaf026 (PMC12013474; doi:10.1093/database/baaf026)
Supplement: baaf026_Supp [file baaf026_supp.zip › suppl_data/KCManuscript_STable1.xlsx]

## Sheet: STable1.
Supplementary Table 1. IARC Monographs and associated monographs used for data mining
CAS No.	Agent	Group	Volume	Volume publication year	Evaluation year
71-55-6	1,1,1-Trichloroethane	2A	20, Sup 7, 71, 130	2022 online	2021
149-30-4	2-Mercaptobenzothiazole	2A	115	2018	2016
14047-09-7	3,3′,4,4′-Tetrachloroazobenzene	2A	117	2019	2016
107-02-8	Acrolein	2A	63, Sup 7, 128	2021 online	2020
62-53-3	Aniline (see also Aniline hydrochloride)	2A	27, Sup 7, 127	2021 online	2020
142-04-1	Aniline hydrochloride (see also Aniline)	2A	127	2021 online	2020
71-43-2	Benzene	1	29, Sup 7, 100F, 120	2018	2017
7440-48-4	Cobalt metal (without tungsten carbide or other metal alloys)	2A	52, 86, 131	2023 online	2022
50-29-3	DDT (4,4'-dichlorodiphenyltrichloroethane)	2A	Sup 7, 53, 113	2018	2015
333-41-5	Diazinon	2A	112	2017	2015
60-57-1, 309-00-2	Dieldrin, and aldrin metabolized to dieldrin	2A	5, Sup 7, 117	2019	2016
106-91-2	Glycidyl methacrylate	2A	125	2020 online	2019
1071-83-6	Glyphosate	2A	112	2017	2015
302-01-2	Hydrazine	2A	4, Sup 7, 71, 115	2018	2016
58-89-9	Lindane (see also Hexachlorocyclohexanes)	1	113	2018	2015
121-75-5	Malathion	2A	30, Sup 7, 112	2017	2015
68-12-2	N,N-Dimethylformamide	2A	47, 71, 115	2018	2016
90-04-0	ortho-Anisidine (see also ortho-Anisidine hydrochloride)	2A	Sup 7, 73, 127	2021 online	2020
134-29-2	ortho-Anisidine hydrochloride (see also ortho-Anisidine)	2A	127	2021 online	2020
91-23-6	ortho-Nitroanisole	2A	65, 127	2021 online	2020
87-86-5	Pentachlorophenol (see also Polychlorophenols)	1	53, 71, 117	2019	2016
100-42-5	Styrene	2A	60, 82, 121	2019	2018
96-09-3	Styrene-7,8-oxide	2A	Sup 7, 60, 121	2019	2018
79-94-7	Tetrabromobisphenol A	2A	115	2018	2016
