# Supplementary material for: Mapping assays to the key characteristics of carcinogens to support decision-making
Source: Database (Oxford). 2025 Apr 22;2025:baaf026. doi: 10.1093/database/baaf026 (PMC12013474; doi:10.1093/database/baaf026)
Supplement: baaf026_Supp [file baaf026_supp.zip › suppl_data/KCManuscript_STable2.xlsx]

## Sheet: STable2
Supplementary Table 2. Column Headers of Assay Master List and Definitions
Column Header	Definition
KC	Primary key characteristic of carcinogens
Secondary_KC	Other associated key characteristic
KC_Subgroup	Major endpoints associated with the key characteristic
KC_Subgroup2	Additional sub-grouping of the KC subgroup, if applicable
Assay_endpoint	The assay endpoint provides context to what biomarker/outcome measured by a particular assay is indicative of, and how it relates back to the broader KC/KC-subgrouping. For example, DNA adducts measured using [32P]-Postlabelling techniques indicate DNA damage ('Assay endpoint'). If within a given study the specific DNA adducts being measured are known to be caused by by-products of oxidative radi…
Assay_endpoint2	Additional sub-grouping of the KC endpoints, if applicable. For example, an assay may be used to measure a specific type of lipid peroxidation product (a by-product of reactive oxygen species reacting with cellular lipids and thus denoted as being the secondary assay endpoint, 'Assay endpoint II'). This by-product's relevance to a chemical's carcinogenic potential is its propensity to react with …
Assay_endpoint3	See row above, 'Assay endpoint III" offers additional subgrouping if deemed appropriate. For example, study authors may use methylation-specific PCR to confirm methylation status of CpG within the promoter region of a gene related with homologous recombination ('Assay endpoint III"). Methylation status may alter mRNA expression of this critical cell regulatory/DNA repair gene ('Assay Endpoint II'…
Biomarker	Indicates as to whether another stimulant or acitvation agent was applied to the experimental test system, required for carrying out the assay or demonstrating a particular effect
Method	Name or description of assay/method applied
Method2	Any additional details of the assay may be indicated here. This may either be a particular instrument, a specific method developed by a research team, etc. Many methods require the use of an additional technology
Stimulant_activation_agent	Substance (e.g. mitogen, cytokine, cell type, virus, hormone, etc.) used to provoke a specific biological response in cells or tissue. This is commonly used in immunological applications, such as to assess a chemical agents effect on allergic response.
Target_cell	Cell line type used to evaluate the activity of various immune effector cells, such as cytotoxic T lymphocytes (CTLs), natural killer (NK) cells, and natural cytotoxicity (NC) assays
Cell_format	Indicates as to whether an assay is applied to a primary cell, primary tissue, a cell line, a cultured cell, or is cell-free
Design	Experimental design in which assay may be applied
Organism	Additonal experimental design information, as to whether assay is applied in humans vs. animals vs. plants, etc., including those that may be conducted ex vivo and in vitro.
Species	Indication as to whether an assay referenced within a publication/test guideline is to be conducted in a particular species for 'Animal' studies (or biological order - such as rodents). If the organism is 'Human', species is denoted as 'NA'.
Mammalian	Indication as to whether an assay is to be conducted in exclusively mammalian cells (or vice versa) per a particular reference (including test guidelines)
Tissue	Tissue type in which assay is conducted/biomarker is measured (if applicable)
Tissue2	Additional tissue type information
Cell_type	Cell type or specific cell line in which assay is conducted/biomarker is measured
Transgenic	Indicates if a transgenic cell line is used ('Yes')
Immortalized	Indicates if an immortalized cell line is used ('Yes')
Monograph_num	Monograph chemical agent
Monograph_chem	IARC monograph in which assay is referenced, if applicable
OECD	Associated OECD Test Guideline number, if applicable
PMID	PMID of any references used, if applicable
DOI	DOI of any references used, if applicable
Citation	Study author and year of reference publication
