# Supplementary material for: Mapping assays to the key characteristics of carcinogens to support decision-making
Source: Database (Oxford). 2025 Apr 22;2025:baaf026. doi: 10.1093/database/baaf026 (PMC12013474; doi:10.1093/database/baaf026)
Supplement: baaf026_Supp [file baaf026_supp.zip › suppl_data/KCManuscript_STable3.xlsx]

## Sheet: STable3
Supplementary Table 3. Abbreviations
8-OHdG	8-hydroxy-2'-deoxyguanosine
8-oxodGuo	8-oxo-7,8-dihydro-2'-deoxyguanosine
8-oxoGua	8-oxoguanine
8-oxoGuo	8-oxo-7,8-dihydroguanosine
CalEPA	California Environmental Protection Agency
CAS	Chemical Abstracts Service Registry
CDKs	Cyclin-dependent kinases
CSS	Cascading Style Sheets
DHR-123	Dihydrorhodamine-123
DTNB	5,5'-dithiobis-(2-nitrobenzoic acid)
ELISA	Enzyme-Linked Immunosorbent Assay
ER	Estrogen Receptor
FISH	Fluorescent in situ hybridization
GGT	Gamma glutamyl transpeptidase
GPX	Glutathione peroxidase
GSH	Glutathione
H2DCF-DA	6-carboxy-2′,7′-dichlorodihydrofluorescein diacetate
HGH	Human growth hormone
HPLC	High-Performance Liquid Chromatography
HTML	HyperText Markup Language‌
IARC	International Agency Research on Cancer
IRIS	Integrated Risk Information System
KCAD	KC-Assay Database
LH	Luteinizing hormone
lncRNA	Long-coding RNA
LUMA	Luminometric methylation assay
MDA	Malionaldehyde
MeSH	Medical Subject Headings
MOA	Mode of action
MS	Mass spectrometry
MSI	Microsatellite instability
NAMs	New Approach Methodologies/Non-animal methods
NBT	Nitroblue tetrazolium
NLP	Natural Language Processing
NTP	National Toxicology Program
PAR	Psuedoautosomal region
PBMC	Peripheral blood mononuclear cell
ROS	Reactive oxidative species
RT-PCR	Reverse Transcription-Polymerase Chain Reaction
SCE	Sister chromatid exchange
SHE	Syrian Hamster Embryos
smRNA	Single-molecule RNA
SOD	Superoxide dismutase
T3	Triiodothyronine
T4	Thyroxine
TBARs	Thiobarbituric acid reactive substances
Tox21	Toxicology in the 21st Century
ToxCast™	Toxicity Forecaster
USEPA	U.S. Environmental Protection Agency
