# Supplementary material for: Mapping assays to the key characteristics of carcinogens to support decision-making
Source: Database (Oxford). 2025 Apr 22;2025:baaf026. doi: 10.1093/database/baaf026 (PMC12013474; doi:10.1093/database/baaf026)
Supplement: baaf026_Supp [file baaf026_supp.zip › suppl_data/KCManuscript_STables4A-J.xlsx]

## Sheet: STable4A.KC1
Supplementary Table 4(A). Summary of the assays conducted in in vivo/ex vivo experimental systems (KC1)
	Study Design
	in vivo	ex vivo
DNA adducts
[32P]-Postlabeling techniques	✓	✓
DNA adductomics	✓
HT DNA analysis	✓
Mass spectrometry	✓	✓
Radioactive labelling assay	✓	✓
Radioactivity/Mass spectrometry	✓
Western blot/Immunohistochemistry (IHC)	✓
Protein Adducts
1D gel-based proteomics approach	✓
Chemoproteomics	✓
Elimination rate of total radioactivity	✓
Gel electrophoresis		✓
Mass spectrometry	✓	✓
Protein adductomics	✓
Radioactive labelling assay	✓	✓
Radioactivity with gel electrophoresis		✓
Western blot/Immunohistochemistry (IHC)	✓
RNA adducts
Radioactive labelling assay	✓

## Sheet: STable4B.KC2
Supplementary Table 4(B). Summary of assays conducted in in vivo/ex vivo experimental systems (KC2)
	Study Design
	in vivo	ex vivo
Chromosome damage
Chromosomal aberration assay	✓	✓
Chromosomal loss assay	✓
Chromosomal stickiness analysis	✓
Fluorescent In Situ Hybridization (FISH)	✓
Karyotyping		✓
Micronucleus assay	✓	✓
Microscopy	✓
Mouse Heritable Translocation Assay	✓
Nuclear aberration assay	✓
OctoChrome FISH	✓	✓
Pseudoautosomal region (PAR)-based detection approach	✓
Sister chromatid exchange (SCE) test	✓	✓
Yeast chromosome comet assay	✓
DNA damage
BrdU comet assay		✓
Comet assay	✓	✓
Comet assay (alkaline)	✓	✓
Comet–FISH assay	✓	✓
Green Fluorescent Protein (GFP) assay	✓
Radioactive labelling assay		✓
SDS-binding assay		✓
Unscheduled DNA Synthesis (UDS) assay	✓	✓
Mutation
Colony counting/scoring	✓
Dominant-lethal (DL) assay	✓
Glycophorin A (GPA) assay	✓
Host-mediated assay	✓
Mitotic gene conversion	✓
Mouse spot test	✓
Next-gen HT sequencing	✓
Pig-a-assay	✓	✓
Restriction fragment length polymorphism (RFLP) approach	✓
Sex-linked recessive lethal (SLRL) mutation assay	✓
Somatic mutation and recombination test (SMART)	✓
T-cell cloning assay	✓
Transgenic rodent assay	✓

## Sheet: STable4C.KC3
Supplementary Table 4(C). Summary of assays conducted in in vivo/ex vivo experimental systems (KC3)
	Study Design
	in vivo	ex vivo
Causes genomic instability
Clonogenic spleen colony-forming units (CFU-S) transplantation assay	✓
Causes genomic instability
Fluorescent multiplex PCR-based method using DNA	✓
Karyotyping	✓
Next-gen HT sequencing	✓
PCR techniques	✓	✓
Pseudoautosomal region (PAR)-based detection approach	✓
Western blot/Immunohistochemistry (IHC)	✓
Copy number variations
Array comparative genomic hybridization (aCGH)	✓	✓
Next-gen HT sequencing	✓	✓
DNA repair capacity
[32P]-Postlabeling techniques	✓
Comet assay	✓
Cytogenic challenge assay	✓
DNA damage dependent repair (DDR) synthesis assay		✓
Host cell reactivation (HCR) assay		✓
Microarray	✓	✓
Modified host cell reactivation (HCR) assay		✓
PADPR-inhibition assay		✓
PCR techniques	✓	✓
Uracil-DNA glycosylase activity assay		✓
Western blot/Immunohistochemistry (IHC)	✓	✓
Susceptibility to DNA-damage
Genotyping	✓
Topoisomerase inhibition
Complex-of-enzyme (ICE) assay	✓

## Sheet: STable4D.KC4
Supplementary Table 4(D). Summary of assays conducted in in vivo/ex vivo experimental systems (KC4)
	Study Design
	in vivo	ex vivo
Alterations to DNA
Affinity enrichment technique	✓	✓
Bisulfite conversion (converting unmodified cytosine to uracil in DNA)	✓	✓
Chromatin immunoprecipitation-sequencing (ChIP-Seq)	✓
ELISA	✓	✓
Endonucleases and a methyl-sensitive restriction enzyme	✓	✓
High Performance Liquid Chromatography (HPLC)	✓	✓
Immunohistochemistry		✓
Luminometric Methylation Assay (LUMA)	✓
Mass spectrometry	✓	✓
Methylated DNA Quantification Kit (Abcam)	✓	✓
PCR techniques	✓	✓
Quantitative MassARRAY	✓	✓
Quantitative MeD-PCR and Global DNA Methylation assay	✓	✓
Random amplification coupled with restriction enzyme digestion	✓
Changes in noncoding RNAs
Cloning and sequencing	✓	✓
In situ/FISH	✓	✓
Microarray	✓	✓
Northern blot	✓	✓
PCR techniques	✓	✓
RNA-Seq	✓	✓
Single-molecule RNA in situ hybridization (smRNA FISH)	✓	✓
Chromatin remodeling
Bromodomain Chemiluminescent assay	✓	✓
Chromatin immunoprecipitation	✓	✓
Chromatin immunoprecipitation (ChIP) assay	✓	✓
Chromatin immunoprecipitation-sequencing (ChIP-Seq)	✓	✓
Colorimetric assay	✓	✓
Colorimetric Histone deacetylase (HDAC) Activity Assay	✓	✓
Differential Scanning fluorometry	✓	✓
DNAase-Seq	✓
ELISA	✓	✓
Epigenase™ LSD1 Demethylase Activity/Inhibition Assay Kit	✓
Fluorescence polarization	✓	✓
Fluorometric demethylase activity assay	✓	✓
Fluorometric histone acetyltransferase (HAT) assay	✓	✓
Fluorometric Histone deacetylase (HDAC) Activity Assay	✓	✓
Fluorometric histone methyltransferase (HMT) assay	✓	✓
Gene expression profiling	✓
High-content screening	✓	✓
High-resolution mass spectrometry	✓	✓
High-throughput Histone Mapping (HiHiMap)	✓
Histone deacetylase (HDAC) chemiluminescent assay	✓	✓
Jumonji C domain-containing histone demethylase fluorescence polarization assay	✓
LSD colorimetric assay	✓
LSD fluorometric assay	✓
LSD high-content screening assay	✓
LSD mass spectrometry assay	✓
LSD radioactive assay	✓
LSD TR-FRET assay	✓
Luminescence histone methyltransferase (HMT) assay	✓	✓
Mass spectrometry	✓	✓
Microfluidic mobility shift	✓	✓
Radioactive demethylase activity assay	✓	✓
Radiometric histone acetyltransferase (HAT) assay	✓	✓
Radiometric histone methyltransferase (HMT) assay	✓	✓
Stable isotope labeling by amino acid in culture (SILAC)	✓
TR-FRET assay	✓	✓
Transposase-accessible chromatin using sequencing (ATAC-seq)	✓
DNA repair capacity
DNA methylase assay		✓
3D structures
Chromosome Conformation Capture (3C)	✓
Chromosome Conformation Capture Carbon Copy (5C)	✓
Chromosome Conformation Capture-on-Chip (4C)	✓
High-throughput Chromosome Conformation Capture (Hi-C)	✓

## Sheet: STable4E.KC5
Supplementary Table 4(E). Summary of assays conducted in in vivo/ex vivo experimental systems (KC5)
	Study Design
	in vivo	ex vivo
Antioxidant enzymes
CAT Activity Assay	✓	✓
Goldberg and Spooner 1983 method	✓
GPX Activity Assay	✓	✓
GR Activity Assay	✓	✓
Marklund and Marklund 1974 method	✓
Novogrodsky 1976 method	✓
PCR techniques	✓	✓
Sinha 1974 method	✓
SOD Activity Assay	✓	✓
Spectrophotometry	✓
Western blot/Immunohistochemistry (IHC)	✓	✓
Non-enzymatic antioxidant activity
2,2′-dipyridyl assay	✓
2,4-dinitrophenylhydrazine (DNPH) assay	✓
5,5'-dithiobis-(2-nitrobenzoic acid) (DTNB) assay	✓
Colorimetric method	✓
Cytosolic assay	✓
Determination of sulfhydryl groups in biologic samples	✓
Enzymatic GSH recycling assay	✓
Fluorescence activated cell sorting (FACS)	✓
Fluorometric assays	✓
GSH-400 method	✓
High Performance Liquid Chromatography (HPLC) with UV detector	✓
Magnetic resonance spectroscopy	✓
Mass spectrometry	✓
NMR-based non-targeted global metabolomics	✓
Non-enzymatic GSH recycling assay	✓
Oxidative damage to DNA
[32P]-Postlabeling techniques	✓
Comet assay (alkaline) modified with lesion-specific repair endonucleases (Endonuclease III (Nth))	✓	✓
Comet assay (alkaline) modified with lesion-specific repair endonucleases (formamidopyrimidine (fapy)-DNA glycosylase (FPG))	✓	✓
ELISA	✓	✓
High Performance Liquid Chromatograph coupled with an electrochemical detector system (HPLC-EC)	✓	✓
High Performance Liquid Chromatography (HPLC)	✓	✓
Imafin-High Performance Liquid Chromatography (HPLC)	✓
Immunohistochemistry (IHC)	✓	✓
Immunoslot blot assay (ISB)	✓
Mass spectrometry	✓
Mitochondrial DNA (mtDNA) assay	✓
Novogrodsky 1976 method	✓
OxyDNA-Fluorescein isothiocyanate (FITC) conjugate binding	✓
PCR techniques	✓
Polyacrylamide gel electrophoresis (PAGE)	✓
Reverse-phase High Performance Liquid Chromatography (HPLC)-Fluorescence Detection (FD)	✓
Oxidative damage to lipids and proteins
2,4-dinitrophenylhydrazine (DNPH) assay	✓
2D gel electrophoresis	✓
ELISA	✓
Ferrous oxidation xylenol orange (FOX) assay	✓
High Performance Liquid Chromatograph coupled with an electrochemical detector system (HPLC-EC)	✓
High Performance Liquid Chromatography (HPLC)	✓
Immunohistochemistry (IHC)	✓
Mass spectrometry	✓
Novel spectrophotometric assay	✓
Protein carbonyll assay	✓
Slot blot/Oxyblot	✓
Thiobarbituric acid reactive substances (TBARS) assay	✓
UV spectrophotometry	✓
Western blot/Immunohistochemistry (IHC)	✓
Reactive product formation
2,7-dichlorofluorescein diacetate (DCFH-DA) assay	✓
3-(p-hydroxyphenyl)-fluorescein (HPF) and flow cytometer (Becton Dickinson, LSR II)	✓	✓
6-carboxy-2′,7′-dichlorodihydrofluorescein diacetate (H2DCF-DA) assay		✓
Aconitase enzymatic activity measurement		✓
Cobas Mira automated analyzer	✓
Dihydrorhodamine 123 (DHR 123) and flow cytometry	✓	✓
Electron paramagnetic resonance	✓
Electron spin resonance imaging	✓
ELISA	✓	✓
Fluorescence/luminescence detection	✓	✓
Immunoblot	✓	✓
Immunocytochemistry (ICC)	✓	✓
Mass spectrometry	✓	✓
Optical spectroscopy		✓
Oxidation-sensitive probe 2,7-dichlorofluorescein diacetate (DCFH-DA)	✓
Total antioxidant activity
2,2-diphenyl-1-picryl-hydrazyl (DPPH) reduction assay	✓
2,2′-azino-bis (3-ethylbenz-thiazoline-6-sulfonic acid) (ABTS) assay/Trolox equivalent antioxidant capacity (TEAC) method	✓
Biological antioxiant potential (BAP) test	✓
Ferric Ethylenediaminetetraacetic Acid (Fe-EDTA) method	✓
Ferric reducing ability of plasma (FRAP) assay/Ferric-reducing antioxidant power (FRAP) assay	✓
Modified spectrophotometric assay	✓
Total radical-trapping antioxidant parameter (TRAP) assay	✓

## Sheet: STable4F.KC6
Supplementary Table 4(F). Summary of assays conducted in in vivo/ex vivo experimental systems (KC6)
	Study Design
	in vivo	ex vivo
Acute phase reactants
Immunoturbidimetric method	✓
Arachidonic acid-eicosanoid pathway
ELISA	✓	✓
High Performance Liquid Chromatography (HPLC)		✓
Liquid scintillation counting		✓
Spectrofluorimetric method	✓
Thin-layer chromatography (TLC)		✓
Western blot	✓	✓
Complement system
Crossed immunoelectrophoresis (CIE)		✓
ELISA		✓
Immunoturbidimetric method	✓
Microtiter Hemolytic assay	✓
Nephelometry	✓
Western blot		✓
Immune pathway mediators
Automated immunoassay multiplex array system	✓	✓
Bio-plex cytokine assay	✓
Cytokine capture assay	✓
Cytoscreen kits	✓
Electrophoretic mobility shift assay (EMSA)		✓
ELISA/Enzyme Immunoassay (EIA)	✓	✓
Flow cytochemistry/Flow cytometry	✓	✓
HBT Interferon-γ (IFN-γ) kit	✓
Holland biotechnology kits	✓
Human IL-10 BioSource Immunoassay	✓
Immunofluorescence staining	✓
Immunohistochemistry (IHC)	✓
Immunotech kits	✓
Interferon assay/plaque reduction assay		✓
Intracellular cytokine assay		✓
Luciferase reporter gene assay		✓
Lysosomal enzyme release assay		✓
MRL kits	✓
Multiplex bead immunoassay		✓
Neopterin-RIAcid assay	✓
NF-κBp65 activity assay	✓
Phosphoprotein bio-plex assay	✓
Protein tyrosine kinase activity assay	✓
Western blot/Immunohistochemistry (IHC)	✓	✓
Mononuclear phagocytic system
6-carboxy-2′,7′-dichlorodihydrofluorescein diacetate (H2DCF-DA) assay	✓
B-Hexosaminidase release assay		✓
BAL fluid analysis	✓
Blood counting	✓
BrdUrd labeling cell proliferation assay		✓
Chemiluminescence assay	✓	✓
Chemotaxis assay		✓
Cytology		✓
ELISA	✓
Flow cytochemistry/Flow cytometry	✓	✓
Fornusek 1981 method	✓
Giemsa staining	✓
Histamine release assay	✓	✓
Histidine carboxylase assay	✓
Histology/histopathological examination	✓
Histomorphologic analysis	✓
Microscopy	✓
Myeloperoxidase (MPO) assay	✓
Nitroblue tetrazolium (NBT) activity assay	✓	✓
Phagocytosis assay	✓	✓
Reduction of cytochrome c		✓
Slopek and Hanna 1970 method	✓
Urea method	✓
Yeast cell phagocytosis assay	✓	✓
Physical manifestation
Blood serological evaluation	✓
Delayed-type hypersensitivity test	✓
Electronic vernier caliper	✓
Evans blue dye analysis	✓
Histology/histopathological examination	✓
Mouse ear swelling test	✓
Observation	✓
Patch testing	✓
Pathological analysis	✓
Protein analysis	✓
Questionnaire	✓
Rabbit ear bioassay	✓
Self-report	✓
Pulmonary collectins
Western blot/Immunohistochemistry (IHC)	✓
Tests for inflammation and autoantibodies
Automated immunoassay multiplex array system	✓
ELISA/Enzyme Immunoassay (EIA)	✓
Immunofluorescence staining	✓
Nephelometry	✓

## Sheet: STable4G.KC7
Supplementary Table 4(G). Summary of assays conducted in in vivo/ex vivo experimental systems (KC7)
	Study Design
	in vivo	ex vivo
Acute phase reactants
Ceruloplasmin activity	✓
Alterations in hematopoiesis
Agar culture technique with modification of the source of colony-stimulating factor	✓
Bacterial cultures, incubations of hemocyte monolayers with E. coli and bactericidal assays		✓
Blood serological evaluation	✓
Blood smearing analysis	✓
BrdUrd labeling cell proliferation assay	✓
BrdUrd near-UV (BUUV) suicide assay		✓
Cell counting	✓
Colony-forming assay	✓	✓
Diagnosis	✓
Granulocytic progenitor stem cell assay (GM-CFU-C)	✓
High proliferative potential colony-forming unit (CFU-HPP) assay	✓
Histology/histopathological examination	✓
Microarray		✓
Microscopy	✓
Pathological analysis	✓
PCR techniques		✓
Spleen colony-forming unit (CFU-S) assay	✓
Subjective symptom survey	✓
Suicide technique	✓
Trypan blue exclusion assay		✓
Western blot/Immunohistochemistry (IHC)	✓
WST-1 assay		✓
Alterations to lymphoid organs/tissues
AlamarBlue Cytotoxicity Assay		✓
Cell counting	✓
Flow cytochemistry/Flow cytometry	✓	✓
Hemocytometer/hemacytometer	✓
Histology/histopathological examination	✓
Immunohistochemistry (IHC)	✓
Immunophenotyping		✓
Local Lymph Node Assay (LLNA)	✓
Lymphocyte transformation test	✓	✓
Microscopy	✓
Morphometric analysis	✓
Pathological analysis	✓	✓
Popliteal lymph node (PLN) assay	✓
Trypan blue exclusion assay	✓
Volchegorskiy 2000 method	✓
Western blot/Immunohistochemistry (IHC)	✓
Antigen-specific antibody response
Agglutination assay	✓
ELISA	✓	✓
Hemagglutination assay	✓
Hemolytic Antibody Isotope Release (HAIR) assay	✓
Plaque-forming cell (PFC) assay/hemolytic plaque assay	✓	✓
Plaque-forming cell (PFC) assay/hemolytic plaque assay (indirect)	✓
Radial immunodiffusion agglutination test	✓
Atopic disorder
Observation	✓
Self-report	✓
Basal immunoglobulin levels
Behring nephelometer	✓
Cellulose acetate electrophoresis using Titan III	✓
Electroimmunoassay		✓
Electroimmunodiffusion	✓
ELISA	✓	✓
ELISPOT	✓	✓
Flow cytochemistry/Flow cytometry	✓
Fluorescence-activated-cell-sorter (Beckton Dickinson, FACStar)		✓
Microprotein determination and immunoglobulin precipitation method	✓
Nephelometry	✓
Pharmacia UniCAP 1000 System	✓
Radial immunodiffusion test	✓
Radioimmunoassay (RIA)	✓
Serum immunoglobulin panel	✓
Cytotoxic T-lymphocyte (CTL) activity
BiTE-mediated Cytotoxic T-lymphocyte (CTL) assay	✓
Chromium-51 Release assay	✓	✓
Flow cytochemistry/Flow cytometry	✓
Disease or infection outcome
Urinalysis	✓
Hematology
Biuret method	✓
Blood chemistry panel	✓
Blood counting	✓
Blood sedimentation test	✓
Blood smearing analysis	✓
Blume 1969 method	✓
Clinical blood chemistry	✓
Clotting time slide method/clotting time test	✓
Commercial kit	✓
Complete blood counting (CBC)	✓
Conventional automatized methods	✓
Coulter counter	✓
Cyanmethemoglobin method	✓
Dacie and Lewis (1975).	✓
Donald Hunter and Bomford 1968 method	✓
Drabkin 1946 method	✓
Eosinophil quantification	✓
Eosinophil Unopette 5877 system	✓
Flow cytochemistry/Flow cytometry	✓
Hematocrit/ (RBC count x 10)	✓
Hematology analyzer	✓	✓
Hemocytometer/hemacytometer	✓
Hemoglobinometer	✓
Kolmer 1951 method	✓
Leishman's staining method	✓
Microhematocrit centrifugation technique	✓
Microscopy	✓
Neubauer Chamber	✓
Observation	✓
Peripheral cytometry	✓
Quick test	✓
Routine methods	✓
Serum biochemical analyses	✓
Smetana 1969 method	✓
Spectrophotometry	✓
Standard laboratory methods	✓
Wintrobe’s method (1977)	✓
Host resistance models
Colony counting/scoring	✓
Host resistance assay	✓	✓
PCR techniques	✓
Phagocytosis assay		✓
Immune cell viability
Lactate Dehydrogenase (LDH) release assay		✓
Immune pathway mediators
Automated immunoassay multiplex array system		✓
Cytoscreen kits	✓
ELISA	✓	✓
Flow cytochemistry/Flow cytometry	✓
HBT Interferon-γ (IFN-γ) kit	✓
Interferon assay/plaque reduction assay		✓
Luminex bead human cytokine multiplex kit		✓
Multiplex bead immunoassay		✓
Myeloperoxidase (MPO) assay	✓
Neopterin-RIAcid assay	✓
Radioimmunoassay (RIA)	✓
Turbidimetric asay	✓
Western blot/Immunohistochemistry (IHC)	✓
Lymphocyte immunophenotyping
Cellfree kits	✓
Complete blood counting (CBC)	✓
Coulter counter	✓
Cytotoxicity assay	✓
ELISA	✓	✓
Flow cytochemistry/Flow cytometry	✓	✓
Hematology analyzer	✓
Immunofluorescence staining	✓	✓
Immunohistochemistry (IHC)		✓
Immunolabelling techniques	✓
Immunophenotyping	✓	✓
Membrane immunofluorescent test	✓
Membrane receptor assay	✓
PCR techniques	✓
Standard laboratory methods	✓
Trypan blue exclusion assay		✓
Lymphocyte/immune cell function
45-Calcium uptake assay		✓
Membrane receptor assay	✓
Mitogen response
[3H]-Thymidine incorporation assay	✓	✓
3-(4,5-dimethylthiazolyl-2)-2, 5-diphenyltetrazolium bromide (MTT) assay	✓
Annexin V-Fluorescein isothiocyanate (FITC) apoptosis detection kit	✓
Chemiluminescence assay	✓
CTLL Interleukin-2 (IL-2) synthesis assay		✓
Flow cytochemistry/Flow cytometry		✓
Hemocytometer/hemacytometer	✓
Histology/histopathological examination	✓
Interleukin-2 (IL-2) synthesis assay		✓
Murine air pouch model	✓
Nitrite assay	✓	✓
Northern blot	✓
PCR techniques	✓
Phytohemagglutinin (PHA) injection skin assay	✓
Tritiumlabeled uridine incorporation assay	✓	✓
Western blot/Immunohistochemistry (IHC)	✓	✓
Natural Killer (NK) cell activity
ATP assay		✓
Lactate Dehydrogenase (LDH) release assay	✓
Natural Killer (NK) binding function assay		✓
Natural Killer (NK) cell activity assay	✓
Thymic function/T-cell maturation
PCR techniques	✓
Tumor resistance
Recording of tumor development and mortality	✓

## Sheet: STable4H.KC8
Supplementary Table 4(H). Summary of assays conducted in in vivo/ex vivo experimental systems (KC8)
	Study Design
	in vivo	ex vivo
Activates or antagonizes receptors
[125I]T3 binding assay		✓
Blood film staining	✓
Blood smearing analysis	✓
Clonogenic spleen colony-forming units (CFU-S) assay	✓
Colony-forming assay	✓
Competitive binding assay	✓
Competitive repopulation unit (CRU) assay	✓
Competitive steroid hormone receptor binding assay	✓
Complete blood counting (CBC)	✓
ELISA	✓
Estradiol exchange binding assay		✓
Estradiol saturation binding assay/cytosolic binding assay		✓
Filtration assay	✓
Flow cytochemistry/Flow cytometry	✓
Histology/histopathological examination	✓
Luciferase reporter gene assay	✓
Lysate-based radiodetection	✓
Progesterone saturation binding assay		✓
Serial bone marrow (BM) transplantation assay	✓
Transgenic zebrafish reporter gene assays	✓
Alters ligand synthesis, clearance, distribution, or levels
17-hydroxysteroid dehydrogenase activity assay	✓
3BHSD activity assay	✓
5' D-I activity assay	✓
5' D-II activity assay	✓
Aromatase activity assay	✓	✓
Automated immunofluorescent assay-based commercial kit and Brahms Kryptor immunoassay analyzer	✓
Blood tests	✓
Chemiluminescence assay	✓
Electrochemiluminescence assay	✓
ELISA/Enzyme Immunoassay (EIA)	✓	✓
Hepatic UDP-glucuronyltransferase activity assay	✓
Immunoassay	✓
Immunoblot	✓
Immunoelectrochemiluminometric assay	✓
Immunometric assay	✓
Liquid scintillation counting	✓
Perkin-Elmer recording spectrophotofluorimetry	✓
Questionnaire	✓
Radioimmunoassay (RIA)	✓	✓
Radioligand assay	✓
Testosterone hydroxylase activity assay	✓	✓
Tritiated water release (TWR)		✓
Vittelogenin assay	✓
Western blot/Immunohistochemistry (IHC)		✓
Alters receptor expression
Western blot/Immunohistochemistry (IHC)		✓
Changes to endocrine gland structure or function
Histology/histopathological examination	✓
Radioactive scanning	✓
Thyroid ultrasound examination	✓
Thyroidal radioidodine [131I] uptake assay	✓

## Sheet: STable4I.KC9
Supplementary Table 4(I). Summary of assays conducted in in vivo/ex vivo experimental systems (KC9)
	Study Design
	in vivo	ex vivo
Alterations in stem cell genes
PCR techniques	✓
Cell transformation
Transformation assay		✓
Telomere biology
PCR techniques	✓
Scintillation proximity assay	✓
TRAPs (telomeric repeat amplification protocols)	✓

## Sheet: STable4J.KC10
Supplementary Table 4(J). Summary of assays conducted in in vivo/ex vivo experimental systems (KC10)
	Study Design
	in vivo	ex vivo
Alterations in hematopoiesis
Blood smearing analysis	✓
BrdUrd labeling cell proliferation assay	✓
BrdUrd near-UV (BUUV) suicide assay		✓
Cell counting	✓
Colony-forming assay	✓
Coulter counter	✓
Enumeration of Granulocyte–macrophage colony-forming units (CFU-GM)	✓
Flow cytochemistry/Flow cytometry	✓
High proliferative potential colony-forming unit (CFU-HPP) assay	✓
Histology/histopathological examination	✓
Lymphocyte transformation test	✓
Microarray	✓	✓
Morphological examination	✓
PCR techniques	✓
Replicative index assay	✓
Spleen colony-forming unit (CFU-S) assay	✓
Suicide technique	✓
T-cell receptor (TCR) rearrangement analysis	✓
Tritiated Thymidine Incorporation Assay	✓	✓
Western blot/Immunohistochemistry (IHC)	✓
Wright Giemsa staining	✓
Alterations to lymphoid organs/tissues
Enumeration of Erythrocyte colony-forming units (CFU-E)	✓
Enumeration of undifferentiated colonies	✓
Western blot	✓
Angiogenesis
ELISA	✓
Factor VIII stains for capillary basement membrane	✓
PCR techniques	✓
Tissue vascular permeability by magnetic resonance imaging	✓
Western blot/Immunohistochemistry (IHC)	✓
Cell metabolism
Polarographical measurement		✓
Cell proliferation or cell death/cytotoxicity
3-(4,5-dimethylthiazolyl-2)-2, 5-diphenyltetrazolium bromide (MTT) assay	✓	✓
AlamarBlue Cytotoxicity Assay		✓
Alkaline phosphatase (APase) and BrdUrd labeling cell proliferation assay	✓
Alkaline phosphatase (APase) and Terminal deoxynucleotidyl transferase (TdT) dUTP Nick-End Labeling (TUNEL) assay	✓
Annexin V-Propidium iodide (PI) apoptosis kit	✓	✓
Annexin-V-FLUOS staining kit		✓
Apoptosis associated with mitochondiral cytochrome c release		✓
BCA protein assay		✓
BrdUrd labeling cell proliferation assay	✓	✓
Caspase-3 activity assay	✓
Caspase-Glo 3/7 assay		✓
CYTOCOX1 ratio of cytochrome C oxidase activity in presence and absence of detergent n-dodecyl B-d-maltoside	✓
Cytokinesis Block Proliferation Index (CBPI) method		✓
DNA labeling (DAPI (4′,6-diamidino-2-phenylindole))		✓
DNA Laddering/fragmentation technique	✓	✓
Electrophoretic mobility shift assay (EMSA)	✓
ELISA	✓
Flow cytochemistry/Flow cytometry		✓
Fluorescein-conjugated Annexin V/propidium iodide (PI) staining		✓
Fluorometric caspase-8 kit		✓
Histology/histopathological examination	✓
Hydrolysis of casein/addition of CaCl2 assay	✓
Immunoblot	✓
Immunohistochemistry (IHC)	✓
Immunophenotyping of cells using monoclonal antibody/7-AAD double staining		✓
Incubation with caspase inhibitor Z-VAD-FMK		✓
Lactate Dehydrogenase (LDH) release assay		✓
Level-II cell transformation test		✓
Luciferase linked bioluminescence assay		✓
Metaphase stage classification/Metaphase spread		✓
Microarray	✓	✓
Microscopy	✓	✓
Mitochondria staining kit	✓	✓
Morphological examination		✓
Nicoletti assay		✓
PCR techniques	✓	✓
Phosphorous measurement	✓
Proliferating cell nuclear antigen (PCNA) labelling index	✓
Propidium Idodide (PI) staining assay		✓
Proteomic analysis	✓
Release of 7-amido-4-methylcoumarin (AFC) from the caspase substrate enyloxycarbonyl-asp-glu-val-asp-7-amido-4-methylcoumarin (Z-DEVD-AFC)		✓
Replicative index assay	✓	✓
Terminal deoxynucleotidyl transferase (TdT) dUTP Nick-End Labeling (TUNEL) assay	✓	✓
Toxilight Bioassay™		✓
Tritiated Thymidine Incorporation Assay	✓	✓
Trypan blue exclusion assay		✓
Western blot/Immunohistochemistry (IHC)	✓	✓
Cell-cell communication
Autoradiographic techniques		✓
ELISA	✓
Immunostaining	✓
Scrape-loading and dye transfer (SL/DT) assay	✓
Western blot	✓
DNA repair capacity
PCR techniques	✓
Fibrosis
ELISA	✓
Histology/histopathological examination	✓
PCR techniques	✓
Glycolytic (Warburg) shift
F-18-fluorodeoxyglucose (FDG) by computed tomography (CT) and positron emission tomography (PET)	✓
Magnetic resonance imaging (MRI) and spectroscopy (MRS)	✓
Hyperplasia or proliferation in tissue
CellTrace carboxyfluorescein diacetate succinimidyl ester (CFSE) Cell Proliferation kit	✓
Glutathione S-transferase placental form (GST-P) immunohistochemistry	✓
Histology/histopathological examination	✓	✓
Inorganic and protein-bound 131Iodine estimation	✓
Lymphocyte immunophenotyping
Immunolabelling techniques	✓
Organ weight/mass
Histology/histopathological examination	✓
Morphological examination	✓
Proliferative or anti-proliferative effects on tumorigenic cell lines
Hemocytometer/hemacytometer	✓
Tumorigenic or anti-tumorigenic capacity
Histology/histopathological examination	✓
Observation	✓
T-cell receptor (TCR) rearrangement analysis	✓
TD50 assay	✓
