# Supplementary material for: Mapping assays to the key characteristics of carcinogens to support decision-making
Source: Database (Oxford). 2025 Apr 22;2025:baaf026. doi: 10.1093/database/baaf026 (PMC12013474; doi:10.1093/database/baaf026)
Supplement: baaf026_Supp [file baaf026_supp.zip › suppl_data/KCManuscript_STables5A-J.xlsx]

## Sheet: STable5A.KC1
Supplementary Table 5(A). Summary of assays conducted in in vitro/in silico experimental systems (KC1)
	Study Design
	in vitro	in silico
DNA adducts
[32P]-Postlabeling techniques	✓
DNA-specific binding	✓
ELISA	✓
Fluorescein isothiocyanate (FITC) labelling	✓
High Performance Liquid Chromatography (HPLC)-Fluorescence Detection (FD)	✓
K-SDS Precipitation assay	✓
Mass spectrometry	✓
Michael addition	✓
Nanopore technology	✓
Radioactive labelling assay	✓
Single-cell gel electrophoresis assay (SCG)	✓
Thin-layer chromatography (TLC)/high-performance liquid chromatography (HPLC)	✓
Electrophilic reactivity
In silico prediction		✓
Protein Adducts
2,4-dinitrophenylhydrazine (DNPH) assay	✓
Chemoproteomics	✓
Fluorescence-based (MSTI) assay	✓
Gel electrophoresis	✓
Glutathione depletion assay	✓
Immunocytochemistry (ICC)	✓
Mass spectrometry	✓
Protein-specific binding	✓
Radioactive labelling assay	✓
Radioactivity with gel electrophoresis	✓
RNA adducts
Radioactive labelling assay	✓

## Sheet: STable5B.KC2
Supplementary Table 5(B). Summary of assays conducted in in vitro/in silico experimental systems (KC2)
	Study Design
	in vitro	in silico
Chromosome damage
Chromosomal aberration assay	✓
Micronucleus assay	✓
Mouse lymphoma assay (MLA)	✓
OctoChrome FISH	✓
Sister chromatid exchange (SCE) test	✓
TK6 test	✓
DNA damage
Comet assay	✓
Comet assay (alkaline)	✓
Comet–FISH assay	✓
DNA-damaging spot test	✓
Green Fluorescent Protein (GFP) assay	✓
High-throughput comet assay system	✓
High-throughput transcriptomic (HTTr) screens	✓
N,N-dimethylformamide immunofluorescence assay	✓
SOS/umu test	✓
Unscheduled DNA Synthesis (UDS) assay	✓
Mutation
Ames assay	✓	✓
Bacterial forward mutation test	✓
Error-corrected next-generation sequencing	✓
HPRT mutation assay	✓
In silico prediction		✓
Mouse lymphoma assay (MLA)	✓
Mutation spot test	✓
Next-gen HT sequencing	✓
Rec assay, differential toxicity	✓
TK6 test	✓
XPRT mutation assay	✓

## Sheet: STable5C.KC3
Supplementary Table 5(C). Summary of assays conducted in in vitro experimental systems (KC3)
	Study Design
	in vitro
Causes genomic instability
Metaphase stage classification/Metaphase spread	✓
Causes genomic instability
c-H2A.X DNA DSB Immunocytochemistry	✓
Fluorescent multiplex PCR-based method using DNA	✓
Genomic DNA analysis	✓
Karyotyping	✓
Microsatellite Instability (MSI) assay	✓
Next-gen HT sequencing	✓
PCR techniques	✓
Copy number variations
Array comparative genomic hybridization (aCGH)	✓
Next-gen HT sequencing	✓
DNA repair capacity
Alkaline elution assay	✓
Detection of repairable adducts by growth inhibition (DRAG) assay	✓
DNA damage dependent repair (DDR) synthesis assay	✓
DNA damage signaling pathway PCR array	✓
Fluorescence-based multiplex flow-cytometric host cell reactivation assay (FM-HCR)	✓
Host cell reactivation (HCR) assay	✓
Mass spectrometry	✓
Microarray	✓
Mismatch excision repair (MMR) assay	✓
Modified host cell reactivation (HCR) assay	✓
O6-MeG-DNA methyltransferase activity assay	✓
PCR techniques	✓
Recombination assay	✓
Repair synthesis assay by [32P] incorporation into DNA	✓
SOS repair test	✓
Western blot	✓
Topoisomerase inhibition
Complex-of-enzyme (ICE) assay	✓
DNA cleavage/relaxation assay	✓
Gel electrophoresis	✓
Plasmid linearization assay	✓
Topoisomerase I activity assay	✓
Topoisomerase II activity assay	✓
Western blot	✓

## Sheet: STable5D.KC4
Supplementary Table 5(D). Summary of assays conducted in in vitro experimental systems (KC4)
	Study Design
	in vitro
Alterations to DNA
Affinity enrichment technique	✓
Bisulfite conversion (converting unmodified cytosine to uracil in DNA)	✓
ELISA	✓
Endonucleases and a methyl-sensitive restriction enzyme	✓
Genome-wide DNA methylation analysis	✓
High Performance Liquid Chromatography (HPLC)	✓
Immunochemistry-based method	✓
Mass spectrometry	✓
Methylated DNA Quantification Kit (Abcam)	✓
NimbleGen HG18 CpG Promoter Microarray Methylation	✓
PCR techniques	✓
Quantitative MassARRAY	✓
Quantitative MeD-PCR and Global DNA Methylation assay	✓
Changes in noncoding RNAs
Cloning and sequencing	✓
In situ/FISH	✓
Microarray	✓
Northern blot	✓
PCR techniques	✓
RNA-Seq	✓
Single-molecule RNA in situ hybridization (smRNA FISH)	✓
Chromatin remodeling
Bisulfite conversion (converting unmodified cytosine to uracil in DNA)	✓
Bromodomain Chemiluminescent assay	✓
Chromatin immunoprecipitation	✓
Chromatin immunoprecipitation (ChIP) assay	✓
Chromatin immunoprecipitation-sequencing (ChIP-Seq)	✓
Colorimetric assay	✓
Colorimetric Histone deacetylase (HDAC) Activity Assay	✓
Differential Scanning fluorometry	✓
DNAase-Seq	✓
ELISA	✓
Fluorescence polarization	✓
Fluorometric demethylase activity assay	✓
Fluorometric histone acetyltransferase (HAT) assay	✓
Fluorometric Histone deacetylase (HDAC) Activity Assay	✓
Fluorometric histone methyltransferase (HMT) assay	✓
High content screening	✓
High-resolution mass spectrometry	✓
High-throughput Histone Mapping (HiHiMap)	✓
Histone deacetylase (HDAC) chemiluminescent assay	✓
Luminescence histone methyltransferase (HMT) assay	✓
Mass spectrometry	✓
Microfluidic mobility shift	✓
PCR techniques	✓
Radioactive demethylase activity assay	✓
Radiometric histone acetyltransferase (HAT) assay	✓
Radiometric histone methyltransferase (HMT) assay	✓
Stable isotope labeling by amino acid in culture (SILAC)	✓
TR-FRET assay	✓
Transposase-accessible chromatin using sequencing (ATAC-seq)	✓
Western blot	✓
DNA damage
DNA methylation-sensitive comet assay	✓
3D structures
MNase digestion coupled with qPCR (MNase-qPCR)	✓
Nucleosome Occupancy and Methylome Sequencing (NOMe-Seq)	✓

## Sheet: STable5E.KC5
Supplementary Table 5(E). Summary of assays conducted in in vitro experimental systems (KC5)
	Study Design
	in vitro
Antioxidant enzymes
CAT Activity Assay	✓
GPX Activity Assay	✓
GR Activity Assay	✓
PCR techniques	✓
SOD Activity Assay	✓
Western blot	✓
Non-enzymatic antioxidant activity
Enzymatic GSH recycling assay	✓
Fluorescence activated cell sorting (FACS)	✓
Mass spectrometry	✓
Non-enzymatic GSH recycling assay	✓
Oxidative damage to DNA
Comet assay (alkaline) modified with lesion-specific repair endonucleases (Endonuclease III (Nth))	✓
Comet assay (alkaline) modified with lesion-specific repair endonucleases (formamidopyrimidine (fapy)-DNA glycosylase (FPG))	✓
ELISA	✓
High Performance Liquid Chromatograph coupled with an electrochemical detector system (HPLC-EC)	✓
Immunohistochemistry (IHC)	✓
Mass spectrometry	✓
NMR	✓
UV spectrophotometry	✓
Oxidative damage to lipids and proteins
Mass spectrometry	✓
Thiobarbituric acid reactive substances (TBARS) assay	✓
Reactive product formation
2-7-Dichlorodihydrofluorescein diacetate (DCFDA) labelling	✓
2,7-dichlorofluorescein (DCFH) assay	✓
2,7-dichlorofluorescein diacetate (DCFH-DA) assay	✓
3-(p-hydroxyphenyl)-fluorescein (HPF) and flow cytometer (Becton Dickinson, LSR II)	✓
4,5-Diaminofluorescein diacetate (DAF-2 DA) assay	✓
6-carboxy-2′,7′-dichlorodihydrofluorescein diacetate (H2DCF-DA) assay	✓
Aconitase enzymatic activity measurement	✓
Dihydrorhodamine 123 (DHR 123) and flow cytometry	✓
Electron paramagnetic resonance	✓
Electron spin resonance imaging	✓
ELISA	✓
Fluorescence detection	✓
Fluorescence/luminescence detection	✓
Immunoblot	✓
Immunocytochemistry (ICC)	✓
Mass spectrometry	✓
Optical spectroscopy	✓
Oxidation-sensitive probe 2,7-dichlorofluorescein diacetate (DCFH-DA)	✓
Weak phosphorescence at ~1,270 nm detected by near-infrared spectrofluorimetry	✓

## Sheet: STable5F.KC6
Supplementary Table 5(F). Summary of assays conducted in in vitro experimental systems (KC6)
	Study Design
	in vitro
Arachidonic acid-eicosanoid pathway
ELISA	✓
Enzyme Immunoassay (EIA)	✓
Mass spectrometry	✓
Western blot	✓
Cell surface marker expression
Flow cytochemistry/Flow cytometry	✓
Immune pathway mediators
ELISA	✓
Luciferase reporter gene assay	✓
Quantitative gel analysis	✓
Western blot	✓
Mononuclear phagocytic system
2,7-dichlorofluorescein diacetate (DCFH-DA) assay	✓
B-Hexosaminidase release assay	✓
Cell-death ELISA	✓
Histamine release assay	✓
Nitroblue tetrazolium (NBT) activity assay	✓
Trypan blue exclusion assay	✓

## Sheet: STable5G.KC7
Supplementary Table 5(G). Summary of assays conducted in in vitro experimental systems (KC7)
	Study Design
	in vitro
Alterations in hematopoiesis
Cell viability/number	✓
Incubation of cells with diazonium salt, AS-D chloroacetate, Red Violet	✓
Microscopy	✓
Morphological examination	✓
Hematology
Flow cytochemistry/Flow cytometry	✓
Hemoglobin synthesis analysis	✓
Immune pathway mediators
3-(4,5-dimethylthiazolyl-2)-2, 5-diphenyltetrazolium bromide (MTT) assay	✓
Cytokine release assay	✓
Western blot	✓
Lymphocyte immunophenotyping
Flow cytochemistry/Flow cytometry	✓
Mitogen response
Nitrite assay	✓
PCR techniques	✓
Natural Killer (NK) cell activity
Natural Killer (NK) cell activity assay	✓

## Sheet: STable5H.KC8
Supplementary Table 5(H). Summary of the assays conducted in in vitro/in silico experimental systems (KC8)
	Study Design
	in vitro	in silico
Activates or antagonizes receptors
3-(4,5-dimethylthiazolyl-2)-2, 5-diphenyltetrazolium bromide (MTT) assay	✓
cAMP production assay	✓
Cell proliferation assay	✓
Charcoal assay	✓
Chloramphenicol acetyltransferase (CAT) protein assay	✓
Chloramphenicol acetyltransferase (CAT) Transcriptional Activation assay	✓
Competitive binding assay	✓
E-Screen Bioassay	✓
Ethoxyresorufin-O-deethylation (EROD) assay	✓
Flow cytochemistry/Flow cytometry	✓
Ligand binding experiments with solubilized receptor using gel filtration for separation of bound and free radioligand	✓
Luciferase reporter gene assay	✓
MCF-7 focus assay	✓
Molecular docking		✓
Progesterone Receptor (PR) induction assay	✓
PS2 expression assay	✓
Receptor binding assay	✓
Solubized receptor assay	✓
Two-step column separation procedure	✓
Western blot/Immunohistochemistry (IHC)	✓
Yeast β-Galactosidase assay	✓
β-Galactosidase assay	✓
Alters ligand synthesis, clearance, distribution, or levels
Aromatase activity assay	✓
Aromatization assay using [1B-3H]4-androstene-3,17-dione	✓
Competitive binding assay	✓
Electrochemiluminescence assay	✓
ELISA/Enzyme Immunoassay (EIA)	✓
Fluoroimmunoassay kits	✓
Mass spectrometry	✓
Radioimmunoassay (RIA)	✓
TE200-IUC Quantitative Fluorescence Live-Cell and Multidimensional Imaging System	✓
Tritiated water release (TWR)	✓
Western blot/Immunohistochemistry (IHC)	✓
Alters receptor expression
FLASH assay	✓
Fluorescence microscopy	✓
PCR techniques	✓
Western blot/Immunohistochemistry (IHC)	✓
Hormone-responsive gene expression
PCR techniques	✓
Western blot/Immunohistochemistry (IHC)	✓

## Sheet: STable5I.KC9
Supplementary Table 5(I). Summary of assays conducted in in vitro/in silico experimental systems (KC9)
	Study Design
	in vitro	in silico
Alterations in stem cell genes
Alkaline Phosphatase (AP) staining	✓
Flow cytochemistry/Flow cytometry	✓
Immunofluorescence staining	✓
PCR techniques	✓
Alters cellular senescence markers
ELISA	✓
Morphological changes	✓
PCR techniques	✓
Cell transformation
Reverse-phase High Performance Liquid Chromatography (HPLC)	✓
Transformation assay	✓	✓
Telomere biology
Telomeric repeat amplification protocol (TRAP) and ELISA assay	✓
TRAPs (telomeric repeat amplification protocols)	✓
TRAPs (telomeric repeat amplification protocols) with an additional specific reverse primer (“two-primer” TRAP)	✓
TRAPs (telomeric repeat amplification protocols) with detection using the hybridization protection assay	✓
TRAPs (telomeric repeat amplification protocols) with fluorescence resonance energy transfer (FRET)	✓

## Sheet: STable5J.KC10
Supplementary Table 5(J). Summary of assays conducted in in vitro experimental systems (KC10)
	Study Design
	in vitro
Alterations in hematopoiesis
Microscopy	✓
Angiogenesis
Anchorage-independent and Cell Invasion Assay	✓
Aortic ring assay	✓
ELISA	✓
Endothelial cell proliferation, migration, differentiation	✓
Matrigel™ tubular differentiation assay	✓
Microarray	✓
PCR techniques	✓
Transwell cell invasion (Boyden) assay	✓
Western blot	✓
Cell proliferation or cell death/cytotoxicity
[14C]-amino acid mixture Incorporation Assay	✓
[14C]-Phenylalanine Incorporation Assay	✓
[3H]-Leucine Incorporation Assay	✓
3-(4,5-dimethylthiazol-2-yl)-5-(3-carboxymethoxyphenyl)-2-(4-sulfophenyl)-2H-tetrazolium (MTS) assay	✓
3-(4,5-dimethylthiazolyl-2)-2, 5-diphenyltetrazolium bromide (MTT) assay	✓
Ac-DEVD-AMC fluorogenic substrate protease assay	✓
Acetylcholinesterase activity assay	✓
AlamarBlue Cytotoxicity Assay	✓
Alkaline phosphatase substrate containing p-nitrophenylphosphate (pNPP) assay	✓
Annexin V-Propidium iodide (PI) apoptosis kit	✓
BCA protein assay	✓
BrdUrd labeling cell proliferation assay	✓
Caspase-3 activity assay	✓
Caspase-3 assay kit	✓
Caspase-Glo 3/7 assay	✓
Caspase-Glo 9 assay	✓
Celigo cytometer	✓
Cell-death ELISA	✓
Cellomics Multiplex Mitosis-Apoptosis Hit Kit	✓
CellTiter-Glo Luminescent Cell Viability Assay	✓
CFSE cell proliferation assay	✓
Colony-forming efficiency assay	✓
Cytokinesis Block Proliferation Index (CBPI) method	✓
DNA labeling (DAPI (4′,6-diamidino-2-phenylindole))	✓
DNA Laddering/fragmentation technique	✓
E-Screen Bioassay	✓
Electrophoretic mobility shift assay (EMSA)	✓
ELISA	✓
Flow cytochemistry/Flow cytometry	✓
Fluorescein diacetate staining method	✓
Fluorescein staining	✓
Fluorescein-conjugated Annexin V/propidium iodide (PI) staining	✓
Fura-2/AM loaded cells method	✓
Immunoblot	✓
Immunocytochemistry (ICC)	✓
Lactate Dehydrogenase (LDH) release assay	✓
Lowry protein content determination modified by Oyama and Eage	✓
Luciferase assay	✓
Luciferase reporter gene assay	✓
Microarray	✓
Microscopy	✓
Mitochondria staining kit	✓
Modified anoikis assay	✓
Morphological examination	✓
MtT/Se cell proliferation assay	✓
NEM-biotin labelling and immunoblot	✓
Ornithin decarboxylase (ODC) activity assay	✓
PCR techniques	✓
Phosphate liberation assay	✓
Propidium Idodide (PI) staining assay	✓
Sulforhodamine-B (SRB) assay	✓
Terminal deoxynucleotidyl transferase (TdT) dUTP Nick-End Labeling (TUNEL) assay	✓
Tetrapeptide DEVD-AFC fluorogenic substrate protease assay	✓
Toxilight Bioassay™	✓
Tritiated Thymidine Incorporation Assay	✓
Trypan blue exclusion assay	✓
Tumor suppressor phosphatase and tensin homologue (PTEN) enzyme assay kit	✓
Western blot/Immunohistochemistry (IHC)	✓
Cell-cell communication
Autoradiographic techniques	✓
Metabolic communication assay	✓
Scrape-loading and dye transfer (SL/DT) assay	✓
Fibrosis
Radioimmunoassay (RIA)	✓
Glycolytic (Warburg) shift
Cellular respiration and acidification (Seahorse) assay	✓
Proliferative or anti-proliferative effects on tumorigenic cell lines
3-(4,5-dimethylthiazolyl-2)-2, 5-diphenyltetrazolium bromide (MTT) assay	✓
Clonogenic survival assay	✓
Colony-forming efficiency assay	✓
ELISA	✓
Flow cytochemistry/Flow cytometry	✓
Growth inhibition assay	✓
Hemocytometer/hemacytometer	✓
Indirect Fluorescent Antibody (IFA) Assay for membrane-associated antigens	✓
Microscopy	✓
Northern blot	✓
Radioimmunoassay (RIA)	✓
Soft agar clonogenic system	✓
Specific red cell adherence (SRCA) assay	✓
Tissue culture clonogenic system	✓
